# Supplementary material for: Changes in Soil Bacteriobiome in Response to Organic Amendments and Cd2+ Stress
Source: Int J Mol Sci. 2026 Jun 26;27(13):5783. doi: 10.3390/ijms27135783 (PMC13361941; doi:10.3390/ijms27135783)
Supplement: Supplementary file 1 [file ijms-27-05783-s001.zip]

Archive with 1 entries (1 files):
- ijms-4363590-supplementary.pdf
